# Supplementary material for: Restoration of hair follicle inductive properties by depletion of senescent cells
Source: Aging Cell. 2024 Nov 29;24(1):e14353. doi: 10.1111/acel.14353 (PMC11709086; doi:10.1111/acel.14353)
Supplement: Supplementary file 2 — Table S1. [file ACEL-24-e14353-s001.xlsx]

## Sheet: Table 1 List of antibodies
Supplementary Table 1
List of antibodies
Immunofluorescence	Antigen	Host	Dilution	Manufacturer	Catalog number
and western blot	Ki67	Rabbit	1:250	abcam	ab16667
	p16 INK4A	Mouse	1:250	Santa Cruz	sc-1661
	p21 Waf1/Cip1	Rabbit	1:400	Cell Signaling	#2947
	p27 Kip1	Mouse	1:1600	Cell Signaling	#3698
	IL-6	Mouse	1:1000	abcam	ab9324
	p-Stat3	Rabbit	1:100	Cell Signaling	#9145
	t-Stat3	Rabbit	1:1000	Cell Signaling	#12640
	Gli1	Mouse	1:200	Cell Signaling	#2643
	Lef1	Rabbit	1:200	Cell Signaling	#2230
	Gata4	Rabbit	1:200	abcam	ab84593
	β-catenin	Mouse	1:200	Cell Signaling	#2677
	versican	Rat	1:200	R&D Systems	MAB3054
	Krt71	Guinea pig	1:100	PROGEN	GP-K6IRS1
	Krt14	Chicken	1:500	Biolegend	906001
